# Supplementary material for: A Diagnostic Chip for the Colorimetric Detection of Legionella pneumophila in Less than 3 h at the Point of Need
Source: Biosensors (Basel). 2024 May 4;14(5):228. doi: 10.3390/bios14050228 (PMC11118137; doi:10.3390/bios14050228)
Supplement: Supplementary file 1 [file biosensors-14-00228-s001.zip]

Archive with 1 entries (1 files):
- biosensors-2963230-supplementary.pdf
